# Supplementary material for: Streptococcus suis Induces Expression of Cyclooxygenase-2 in Porcine Lung Tissue
Source: Microorganisms. 2021 Feb 12;9(2):366. doi: 10.3390/microorganisms9020366 (PMC7917613; doi:10.3390/microorganisms9020366)
Supplement: Supplementary file 1 [file microorganisms-09-00366-s001.zip]

Archive with 3 entries (2 files):
- Supplementary_Data/
- Supplementary_Data/Figure_S1.pdf
- Supplementary_Data/Figure_S2.pdf
